# Supplementary material for: Epigenetic mechanisms of lung carcinogenesis involve differentially methylated CpG sites beyond those associated with smoking
Source: Eur J Epidemiol. 2022 May 20;37(6):629–40. doi: 10.1007/s10654-022-00877-2 (PMC9288379; doi:10.1007/s10654-022-00877-2)
Supplement: Supplementary file 3 — Supplementary file3 Table 1: Results from the base stability selection model. Models are adjusted on age and sex (unpenalised). Stably selected CpG sites are reported, along with their selection proportions and their average β-coefficient conditionally on selection across the 1000 subsamples. Table 2: Results from the adjusted stability selection model. Models are adjusted on age, sex and CSI (unpenalised). Stably selected CpG sites are reported, along with their selection proportions and their average β-coefficient conditionally on selection across the 1000 subsamples. [file 10654_2022_877_MOESM3_ESM.xlsx]

## Sheet: 1 Supp. Table LASSO base
	Supplementary Table 1: Results from the base stability selection model. Models are adjusted on age and sex (unpenalised). Stably selected CpG sites are reported, along with their selection proportions and their average β-coefficient conditionally on selection across the 1,000 subsamples.
		Average β	Selection proportion	Chromosome	Gene	Smoking
	cg00073090	-1.35	1	chr19	CIRBP-AS1	related
	cg00108873	-0.83	0.991	chr9	KCNT1	unrelated
	cg03636183	-1.21	0.984	chr19	F2RL3	related
	cg03389890	-0.76	0.98	chr22	CCT8L2	unrelated
	cg00106196	-0.70	0.974	chr1	PRDM16	unrelated
	cg00020446	0.60	0.971	chr12	ZNF664-FAM101A	unrelated
	cg00610692	0.76	0.964	chr2	RTKN	unrelated
	cg20216752	-0.77	0.955	chr17	ALOX12-AS1	unrelated
	cg01940273	-0.65	0.948	chr2	ALPPL2	related
	cg00069771	-0.49	0.945	chr1	NTPCR	unrelated
	cg00346376	-0.55	0.945	chr5	SLC12A7	unrelated
	cg00255889	-0.50	0.944	chr13	ATP8A2	unrelated
	cg00055073	0.44	0.94	chr2	ZFP36L2	related
	cg05156137	0.62	0.94	chr21	RCAN1	related
	cg03415518	-0.57	0.939	chr12	MIR1251	unrelated
	cg00145404	-0.51	0.936	chr7	TTYH3	unrelated
	cg04490207	-0.53	0.933	chr2	LINC01237	unrelated
	cg25189904	-0.74	0.927	chr1	GNG12-AS1	related
	cg00610310	-0.52	0.918	chr16	SSTR5	unrelated
	cg05575921	-0.90	0.911	chr5	AHRR	related
	cg07461501	0.45	0.899	chr17	ARL16	unrelated
	cg00028013	-0.33	0.895	chr15	LOXL1-AS1	related
	cg02433545	0.52	0.895	chr15	RORA	unrelated
	cg22677260	0.50	0.895	chr19	BRSK1	unrelated
	cg01590439	-0.48	0.893	chr8	LINC00051	unrelated
	cg00192636	-0.40	0.884	chr17	CBX4	unrelated
	cg02894966	0.48	0.884	chr2	SDPR	unrelated
	cg26177096	-0.47	0.883	chr8	LOC101927588	unrelated
	cg00348031	0.42	0.882	chr18	NFATC1	unrelated
	Multivariate LASSO regression model for the association between epigenome-wide CpG markers and lung cancer, adjusted (unpenalised) for sex and age.

## Sheet: 2 Supp. Table LASSO adjusted
	Supplementary Table 2: Results from the CSI-adjusted stability selection model. Models are adjusted on age, sex and CSI (unpenalised). Stably selected CpG sites are reported, along with their selection proportions and their average β-coefficient conditionally on selection across the 1,000 subsamples.
		Average β	Selection proportion	Chromosome	Gene	Smoking
	cg00108873	-0.83	0.995	chr9	KCNT1	unrelated
	cg00020446	0.60	0.985	chr12	ZNF664-FAM101A	unrelated
	cg00106196	-0.70	0.979	chr1	PRDM16	unrelated
	cg00610692	0.76	0.971	chr2	RTKN	unrelated
	cg00348031	0.42	0.94	chr18	NFATC1	unrelated
	cg02433545	0.52	0.934	chr15	RORA	unrelated
	cg00192636	-0.40	0.927	chr17	CBX4	unrelated
	cg00610310	-0.52	0.925	chr16	SSTR5	unrelated
	cg20216752	-0.77	0.925	chr17	ALOX12-AS1	unrelated
	cg00069771	-0.49	0.923	chr1	NTPCR	unrelated
	cg01022840	-0.33	0.92	chr14	MAP3K9	unrelated
	cg00145404	-0.51	0.917	chr7	TTYH3	unrelated
	cg00521434	-0.34	0.915	chr1	GPR61	unrelated
	cg03415518	-0.57	0.909	chr12	MIR1251	unrelated
	cg00089430	-0.20	0.904	chr5	SDHA	unrelated
	cg04490207	-0.53	0.902	chr2	LINC01237	unrelated
	cg07461501	0.45	0.896	chr17	ARL16	unrelated
	cg00062072	-0.20	0.895	chr1	SDF4	unrelated
	cg02470595	0.21	0.894	chr12	HOXC4	unrelated
	cg03389890	-0.76	0.894	chr22	CCT8L2	unrelated
	cg04737405	-0.46	0.893	chr6	OR12D2	unrelated
	cg06618277	-0.42	0.893	chr13	LINC00547	unrelated
	cg00255889	-0.50	0.881	chr13	ATP8A2	unrelated
	cg22677260	0.50	0.881	chr19	BRSK1	unrelated
	cg00722329	-0.30	0.871	chr1	PLCH2	unrelated
	cg01695532	0.28	0.861	chr2	STRN	unrelated
	cg09422355	-0.32	0.861	chr19	CABP5	unrelated
	cg00049286	-0.17	0.848	chr2	TMEM177	unrelated
	cg00751100	0.15	0.841	chr16	PIEZO1	unrelated
	cg05644767	-0.42	0.837	chr16	ITGAX	unrelated
	cg05130642	-0.29	0.833	chr8	EPPK1	unrelated
	cg00013374	-0.27	0.828	chr7	TRIM56	unrelated
	cg00200653	0.29	0.828	chr15	RORA	unrelated
	cg00202166	-0.23	0.825	chr13	RNF17	unrelated
	cg00630248	-0.33	0.824	chr3	LOC100507461	unrelated
	cg00129524	-0.14	0.823	chr7	LOC441242	unrelated
	cg23434919	-0.28	0.823	chr5	STK10	unrelated
	cg00073090	-1.35	0.817	chr19	CIRBP-AS1	related
	cg01871025	-0.30	0.817	chrX	FGF16	unrelated
	cg02196730	0.20	0.814	chr15	MTHFS	unrelated
	cg00434575	0.18	0.813	chr8	PPP1R42	unrelated
	cg07307388	0.24	0.804	chr6	CMAHP	unrelated
	cg00346376	-0.55	0.804	chr5	SLC12A7	unrelated
	cg00091569	0.26	0.8	chr3	ENTPD3	unrelated
	cg01374266	0.24	0.798	chr3	WNT7A	unrelated
	cg01590439	-0.48	0.797	chr8	LINC00051	unrelated
	cg01586779	-0.44	0.794	chr16	CDH8	unrelated
	cg06635059	0.31	0.794	chr13	MIR5007	unrelated
	cg00053661	-0.06	0.793	chr2	CYP20A1	unrelated
	cg00568550	0.20	0.792	chr1	NFIA	unrelated
	Multivariate LASSO regression model for the association between epigenome-wide CpG markers and lung cancer, adjusted (unpenalised) for sex, age and CSI.
